# Supplementary material for: Aftermath of the COVID-19 Pandemic: Resilience and Mental Health of Emerging Adult University Students
Source: Int J Environ Res Public Health. 2023 Oct 11;20(20):6911. doi: 10.3390/ijerph20206911 (PMC10606035; doi:10.3390/ijerph20206911)
Supplement: Supplementary file 1 [file ijerph-20-06911-s001.zip]

Archive with 1 entries (1 files):
- ijerph-2564623-supplementary.pdf
